# Supplementary material for: High Versus Low Adherence to the Mediterranean Diet for Prevention of Diabetes Mellitus Type 2: A Systematic Review and Meta-Analysis
Source: Metabolites. 2023 Jun 22;13(7):779. doi: 10.3390/metabo13070779 (PMC10386129; doi:10.3390/metabo13070779)
Supplement: Supplementary file 1 [file metabolites-13-00779-s001.zip]

Archive with 1 entries (1 files):
- metabolites-2454162-supplementary.pdf
